# Supplementary material for: Cancer-Associated Fibroblast Proteins as Potential Targets against Colorectal Cancers
Source: Cancers (Basel). 2024 Sep 14;16(18):3158. doi: 10.3390/cancers16183158 (PMC11440114; doi:10.3390/cancers16183158)
Supplement: Supplementary file 1 [file cancers-16-03158-s001.zip]

Archive with 5 entries (5 files):
- Figure S1.eps
- Figure S2.eps
- Figure S3.eps
- Supplementary Captions.pdf
- Supplementary Table S1.pdf
